# Supplementary material for: The Segment Matters: Probable Reassortment of Tilapia Lake Virus (TiLV) Complicates Phylogenetic Analysis and Inference of Geographical Origin of New Isolate from Bangladesh
Source: Viruses. 2020 Feb 27;12(3):258. doi: 10.3390/v12030258 (PMC7150994; doi:10.3390/v12030258)
Supplement: Supplementary file 1 [file viruses-12-00258-s001.zip]

Archive with 9 entries (8 files):
- TiLV_Suppl_data1_qualimap_TiLV_BD-2017.pdf
- __MACOSX/
- __MACOSX/._TiLV_Suppl_data1_qualimap_TiLV_BD-2017.pdf
- TiLV_Suppl_data2_Fig3_partial_segment_alignments_additional_refs.zip
- TiLV_Suppl_data3_Fig4_whole_segment_alignments.zip
- TiLV_Suppl_data4_quartet_analysis.xlsx
- __MACOSX/._TiLV_Suppl_data4_quartet_analysis.xlsx
- TiLV_Suppl_info_BD-2017.pdf
- __MACOSX/._TiLV_Suppl_info_BD-2017.pdf
