# Supplementary material for: The Segment Matters: Probable Reassortment of Tilapia Lake Virus (TiLV) Complicates Phylogenetic Analysis and Inference of Geographical Origin of New Isolate from Bangladesh
Source: Viruses. 2020 Feb 27;12(3):258. doi: 10.3390/v12030258 (PMC7150994; doi:10.3390/v12030258)
Supplement: Supplementary file 1 [file viruses-12-00258-s001.zip › TiLV_Suppl_data4_quartet_analysis.xlsx]

## Sheet: README
The segment matters: Probable reassortment of tilapia lake virus (TiLV) complicates phylogenetic analysis and inference of geographical origin of new isolate from Bangladesh
Dominique L. Chaput, David Bass, Md. Mehedi Alam, Neaz Al Hasan, Grant D. Stentiford, Ronny van Aerle, Karen Moore, John Bignell, Mohammad Mahfujul Haque, Charles R. Tyler
Seven TiLV genomes were used in this quartet analysis to detect reassortment, using the approach of Suzuki 2010 (Suzuki, Y., 2010. A phylogenetic approach to detecting reassortments in viruses with segmented genomes. Gene 464, 11–16. doi:10.1016/j.gene.2010.05.002). For each of the 35 quartets (i.e. groups of 4 isolates) that can be selected from 7 isolates, and for each segment, we constructed a…
Abbrev.	Isolate
Ba	Bangladesh BD-2017
Ec	Ecuador EC-2012
IsAD	Israel AD-2016
IsTi	Israel Til-4-2011
Pe	Peru F3-4
ThTV	Thailand TV1
ThWV	Thailand WVL18053-01A

## Sheet: all.quartets.bootstrap.values
Segment	Quartet	Bootstrap	Pair.1	Pair.2
1	Ba_Ec_IsAD_IsTi	98	Ba_IsAD	Ec_IsTi
2	Ba_Ec_IsAD_IsTi	47	Ba_Ec	IsAD_IsTi
3	Ba_Ec_IsAD_IsTi	85	Ba_Ec	IsAD_IsTi
4	Ba_Ec_IsAD_IsTi	69	Ba_Ec	IsAD_IsTi
5	Ba_Ec_IsAD_IsTi	100	Ba_IsAD	Ec_IsTi
6	Ba_Ec_IsAD_IsTi	100	Ba_IsAD	Ec_IsTi
7	Ba_Ec_IsAD_IsTi	0	NA	NA
8	Ba_Ec_IsAD_IsTi	0	NA	NA
9	Ba_Ec_IsAD_IsTi	75	Ba_Ec	IsAD_IsTi
10	Ba_Ec_IsAD_IsTi	0	NA	NA
1	Ba_Ec_IsAD_Pe	100	Ba_IsAD	Ec_Pe
2	Ba_Ec_IsAD_Pe	98	Ba_IsAD	Ec_Pe
3	Ba_Ec_IsAD_Pe	90	Ba_IsAD	Ec_Pe
4	Ba_Ec_IsAD_Pe	68	Ba_IsAD	Ec_Pe
5	Ba_Ec_IsAD_Pe	99	Ba_IsAD	Ec_Pe
6	Ba_Ec_IsAD_Pe	99	Ba_IsAD	Ec_Pe
7	Ba_Ec_IsAD_Pe	92	Ba_IsAD	Ec_Pe
8	Ba_Ec_IsAD_Pe	0	NA	NA
9	Ba_Ec_IsAD_Pe	41	Ba_Pe	Ec_IsAD
10	Ba_Ec_IsAD_Pe	48	Ba_Ec	IsAD_Pe
1	Ba_Ec_IsAD_ThTV	56	Ba_IsAD	Ec_ThTV
2	Ba_Ec_IsAD_ThTV	84	Ba_Ec	IsAD_ThTV
3	Ba_Ec_IsAD_ThTV	77	Ba_ThTV	Ec_IsAD
4	Ba_Ec_IsAD_ThTV	66	Ba_ThTV	Ec_IsAD
5	Ba_Ec_IsAD_ThTV	83	Ba_ThTV	Ec_IsAD
6	Ba_Ec_IsAD_ThTV	55	Ba_ThTV	Ec_IsAD
7	Ba_Ec_IsAD_ThTV	80	Ba_ThTV	Ec_IsAD
8	Ba_Ec_IsAD_ThTV	0	NA	NA
9	Ba_Ec_IsAD_ThTV	91	Ba_ThTV	Ec_IsAD
10	Ba_Ec_IsAD_ThTV	0	NA	NA
1	Ba_Ec_IsAD_ThWV	64	Ba_ThWV	Ec_IsAD
2	Ba_Ec_IsAD_ThWV	50	Ba_Ec	IsAD_ThWV
3	Ba_Ec_IsAD_ThWV	94	Ba_ThWV	Ec_IsAD
4	Ba_Ec_IsAD_ThWV	98	Ba_ThWV	Ec_IsAD
5	Ba_Ec_IsAD_ThWV	76	Ba_ThWV	Ec_IsAD
6	Ba_Ec_IsAD_ThWV	99	Ba_ThWV	Ec_IsAD
7	Ba_Ec_IsAD_ThWV	99	Ba_ThWV	Ec_IsAD
8	Ba_Ec_IsAD_ThWV	76	Ba_ThWV	Ec_IsAD
9	Ba_Ec_IsAD_ThWV	98	Ba_ThWV	Ec_IsAD
10	Ba_Ec_IsAD_ThWV	47	Ba_IsAD	Ec_ThWV
1	Ba_Ec_IsTi_Pe	100	Ba_IsTi	Ec_Pe
2	Ba_Ec_IsTi_Pe	92	Ba_IsTi	Ec_Pe
3	Ba_Ec_IsTi_Pe	92	Ba_IsTi	Ec_Pe
4	Ba_Ec_IsTi_Pe	84	Ba_IsTi	Ec_Pe
5	Ba_Ec_IsTi_Pe	75	Ba_Pe	Ec_IsTi
6	Ba_Ec_IsTi_Pe	98	Ba_Pe	Ec_IsTi
7	Ba_Ec_IsTi_Pe	92	Ba_IsTi	Ec_Pe
8	Ba_Ec_IsTi_Pe	0	NA	NA
9	Ba_Ec_IsTi_Pe	58	Ba_Pe	Ec_IsTi
10	Ba_Ec_IsTi_Pe	77	Ba_IsTi	Ec_Pe
1	Ba_Ec_IsTi_ThTV	96	Ba_ThTV	Ec_IsTi
2	Ba_Ec_IsTi_ThTV	63	Ba_ThTV	Ec_IsTi
3	Ba_Ec_IsTi_ThTV	80	Ba_ThTV	Ec_IsTi
4	Ba_Ec_IsTi_ThTV	66	Ba_Ec	IsTi_ThTV
5	Ba_Ec_IsTi_ThTV	100	Ba_ThTV	Ec_IsTi
6	Ba_Ec_IsTi_ThTV	100	Ba_ThTV	Ec_IsTi
7	Ba_Ec_IsTi_ThTV	81	Ba_ThTV	Ec_IsTi
8	Ba_Ec_IsTi_ThTV	75	Ba_Ec	IsTi_ThTV
9	Ba_Ec_IsTi_ThTV	91	Ba_ThTV	Ec_IsTi
10	Ba_Ec_IsTi_ThTV	0	NA	NA
1	Ba_Ec_IsTi_ThWV	98	Ba_ThWV	Ec_IsTi
2	Ba_Ec_IsTi_ThWV	85	Ba_ThWV	Ec_IsTi
3	Ba_Ec_IsTi_ThWV	93	Ba_ThWV	Ec_IsTi
4	Ba_Ec_IsTi_ThWV	96	Ba_ThWV	Ec_IsTi
5	Ba_Ec_IsTi_ThWV	100	Ba_ThWV	Ec_IsTi
6	Ba_Ec_IsTi_ThWV	100	Ba_ThWV	Ec_IsTi
7	Ba_Ec_IsTi_ThWV	99	Ba_ThWV	Ec_IsTi
8	Ba_Ec_IsTi_ThWV	48	Ba_Ec	IsTi_ThWV
9	Ba_Ec_IsTi_ThWV	98	Ba_ThWV	Ec_IsTi
10	Ba_Ec_IsTi_ThWV	48	Ba_IsTi	Ec_ThWV
1	Ba_Ec_Pe_ThTV	100	Ba_ThTV	Ec_Pe
2	Ba_Ec_Pe_ThTV	88	Ba_ThTV	Ec_Pe
3	Ba_Ec_Pe_ThTV	96	Ba_ThTV	Ec_Pe
4	Ba_Ec_Pe_ThTV	93	Ba_ThTV	Ec_Pe
5	Ba_Ec_Pe_ThTV	99	Ba_ThTV	Ec_Pe
6	Ba_Ec_Pe_ThTV	99	Ba_ThTV	Ec_Pe
7	Ba_Ec_Pe_ThTV	97	Ba_ThTV	Ec_Pe
8	Ba_Ec_Pe_ThTV	0	NA	NA
9	Ba_Ec_Pe_ThTV	46	Ba_Ec	Pe_ThTV
10	Ba_Ec_Pe_ThTV	77	Ba_ThTV	Ec_Pe
1	Ba_Ec_Pe_ThWV	100	Ba_ThWV	Ec_Pe
2	Ba_Ec_Pe_ThWV	99	Ba_ThWV	Ec_Pe
3	Ba_Ec_Pe_ThWV	99	Ba_ThWV	Ec_Pe
4	Ba_Ec_Pe_ThWV	97	Ba_ThWV	Ec_Pe
5	Ba_Ec_Pe_ThWV	99	Ba_ThWV	Ec_Pe
6	Ba_Ec_Pe_ThWV	100	Ba_ThWV	Ec_Pe
7	Ba_Ec_Pe_ThWV	100	Ba_ThWV	Ec_Pe
8	Ba_Ec_Pe_ThWV	77	Ba_ThWV	Ec_Pe
9	Ba_Ec_Pe_ThWV	96	Ba_ThWV	Ec_Pe
10	Ba_Ec_Pe_ThWV	76	Ba_ThWV	Ec_Pe
1	Ba_Ec_ThTV_ThWV	51	Ba_ThWV	Ec_ThTV
2	Ba_Ec_ThTV_ThWV	99	Ba_Ec	ThTV_ThWV
3	Ba_Ec_ThTV_ThWV	96	Ba_Ec	ThTV_ThWV
4	Ba_Ec_ThTV_ThWV	41	Ba_Ec	ThTV_ThWV
5	Ba_Ec_ThTV_ThWV	73	Ba_Ec	ThTV_ThWV
6	Ba_Ec_ThTV_ThWV	100	Ba_ThWV	Ec_ThTV
7	Ba_Ec_ThTV_ThWV	76	Ba_ThWV	Ec_ThTV
8	Ba_Ec_ThTV_ThWV	48	Ba_Ec	ThTV_ThWV
9	Ba_Ec_ThTV_ThWV	91	Ba_ThWV	Ec_ThTV
10	Ba_Ec_ThTV_ThWV	48	Ba_ThTV	Ec_ThWV
1	Ba_IsAD_IsTi_Pe	86	Ba_IsAD	IsTi_Pe
2	Ba_IsAD_IsTi_Pe	69	Ba_IsAD	IsTi_Pe
3	Ba_IsAD_IsTi_Pe	97	Ba_Pe	IsAD_IsTi
4	Ba_IsAD_IsTi_Pe	96	Ba_Pe	IsAD_IsTi
5	Ba_IsAD_IsTi_Pe	99	Ba_IsAD	IsTi_Pe
6	Ba_IsAD_IsTi_Pe	99	Ba_IsAD	IsTi_Pe
7	Ba_IsAD_IsTi_Pe	71	Ba_Pe	IsAD_IsTi
8	Ba_IsAD_IsTi_Pe	0	NA	NA
9	Ba_IsAD_IsTi_Pe	70	Ba_Pe	IsAD_IsTi
10	Ba_IsAD_IsTi_Pe	76	Ba_IsTi	IsAD_Pe
1	Ba_IsAD_IsTi_ThTV	53	Ba_IsAD	IsTi_ThTV
2	Ba_IsAD_IsTi_ThTV	42	Ba_IsTi	IsAD_ThTV
3	Ba_IsAD_IsTi_ThTV	98	Ba_ThTV	IsAD_IsTi
4	Ba_IsAD_IsTi_ThTV	62	Ba_ThTV	IsAD_IsTi
5	Ba_IsAD_IsTi_ThTV	82	Ba_ThTV	IsAD_IsTi
6	Ba_IsAD_IsTi_ThTV	57	Ba_ThTV	IsAD_IsTi
7	Ba_IsAD_IsTi_ThTV	99	Ba_ThTV	IsAD_IsTi
8	Ba_IsAD_IsTi_ThTV	75	Ba_IsAD	IsTi_ThTV
9	Ba_IsAD_IsTi_ThTV	97	Ba_ThTV	IsAD_IsTi
10	Ba_IsAD_IsTi_ThTV	0	NA	NA
1	Ba_IsAD_IsTi_ThWV	49	Ba_ThWV	IsAD_IsTi
2	Ba_IsAD_IsTi_ThWV	83	Ba_ThWV	IsAD_IsTi
3	Ba_IsAD_IsTi_ThWV	99	Ba_ThWV	IsAD_IsTi
4	Ba_IsAD_IsTi_ThWV	99	Ba_ThWV	IsAD_IsTi
5	Ba_IsAD_IsTi_ThWV	76	Ba_ThWV	IsAD_IsTi
6	Ba_IsAD_IsTi_ThWV	99	Ba_ThWV	IsAD_IsTi
7	Ba_IsAD_IsTi_ThWV	99	Ba_ThWV	IsAD_IsTi
8	Ba_IsAD_IsTi_ThWV	48	Ba_IsAD	IsTi_ThWV
9	Ba_IsAD_IsTi_ThWV	99	Ba_ThWV	IsAD_IsTi
10	Ba_IsAD_IsTi_ThWV	74	Ba_ThWV	IsAD_IsTi
1	Ba_IsAD_Pe_ThTV	88	Ba_IsAD	Pe_ThTV
2	Ba_IsAD_Pe_ThTV	64	Ba_IsAD	Pe_ThTV
3	Ba_IsAD_Pe_ThTV	38	Ba_Pe	IsAD_ThTV
4	Ba_IsAD_Pe_ThTV	60	Ba_Pe	IsAD_ThTV
5	Ba_IsAD_Pe_ThTV	78	Ba_ThTV	IsAD_Pe
6	Ba_IsAD_Pe_ThTV	55	Ba_IsAD	Pe_ThTV
7	Ba_IsAD_Pe_ThTV	66	Ba_ThTV	IsAD_Pe
8	Ba_IsAD_Pe_ThTV	0	NA	NA
9	Ba_IsAD_Pe_ThTV	71	Ba_ThTV	IsAD_Pe
10	Ba_IsAD_Pe_ThTV	78	Ba_ThTV	IsAD_Pe
1	Ba_IsAD_Pe_ThWV	62	Ba_IsAD	Pe_ThWV
2	Ba_IsAD_Pe_ThWV	74	Ba_ThWV	IsAD_Pe
3	Ba_IsAD_Pe_ThWV	64	Ba_ThWV	IsAD_Pe
4	Ba_IsAD_Pe_ThWV	84	Ba_ThWV	IsAD_Pe
5	Ba_IsAD_Pe_ThWV	58	Ba_ThWV	IsAD_Pe
6	Ba_IsAD_Pe_ThWV	95	Ba_ThWV	IsAD_Pe
7	Ba_IsAD_Pe_ThWV	96	Ba_ThWV	IsAD_Pe
8	Ba_IsAD_Pe_ThWV	75	Ba_ThWV	IsAD_Pe
9	Ba_IsAD_Pe_ThWV	99	Ba_ThWV	IsAD_Pe
10	Ba_IsAD_Pe_ThWV	70	Ba_ThWV	IsAD_Pe
1	Ba_IsAD_ThTV_ThWV	79	Ba_IsAD	ThTV_ThWV
2	Ba_IsAD_ThTV_ThWV	79	Ba_IsAD	ThTV_ThWV
3	Ba_IsAD_ThTV_ThWV	96	Ba_IsAD	ThTV_ThWV
4	Ba_IsAD_ThTV_ThWV	75	Ba_ThWV	IsAD_ThTV
5	Ba_IsAD_ThTV_ThWV	74	Ba_IsAD	ThTV_ThWV
6	Ba_IsAD_ThTV_ThWV	96	Ba_ThWV	IsAD_ThTV
7	Ba_IsAD_ThTV_ThWV	45	Ba_IsAD	ThTV_ThWV
8	Ba_IsAD_ThTV_ThWV	47	Ba_IsAD	ThTV_ThWV
9	Ba_IsAD_ThTV_ThWV	91	Ba_ThWV	IsAD_ThTV
10	Ba_IsAD_ThTV_ThWV	75	Ba_ThWV	IsAD_ThTV
1	Ba_IsTi_Pe_ThTV	50	Ba_ThTV	IsTi_Pe
2	Ba_IsTi_Pe_ThTV	48	Ba_IsTi	Pe_ThTV
3	Ba_IsTi_Pe_ThTV	0	NA	NA
4	Ba_IsTi_Pe_ThTV	75	Ba_Pe	IsTi_ThTV
5	Ba_IsTi_Pe_ThTV	99	Ba_ThTV	IsTi_Pe
6	Ba_IsTi_Pe_ThTV	99	Ba_ThTV	IsTi_Pe
7	Ba_IsTi_Pe_ThTV	54	Ba_ThTV	IsTi_Pe
8	Ba_IsTi_Pe_ThTV	76	Ba_Pe	IsTi_ThTV
9	Ba_IsTi_Pe_ThTV	48	Ba_IsTi	Pe_ThTV
10	Ba_IsTi_Pe_ThTV	0	NA	NA
1	Ba_IsTi_Pe_ThWV	79	Ba_ThWV	IsTi_Pe
2	Ba_IsTi_Pe_ThWV	88	Ba_ThWV	IsTi_Pe
3	Ba_IsTi_Pe_ThWV	56	Ba_ThWV	IsTi_Pe
4	Ba_IsTi_Pe_ThWV	84	Ba_ThWV	IsTi_Pe
5	Ba_IsTi_Pe_ThWV	100	Ba_ThWV	IsTi_Pe
6	Ba_IsTi_Pe_ThWV	100	Ba_ThWV	IsTi_Pe
7	Ba_IsTi_Pe_ThWV	96	Ba_ThWV	IsTi_Pe
8	Ba_IsTi_Pe_ThWV	49	Ba_ThWV	IsTi_Pe
9	Ba_IsTi_Pe_ThWV	97	Ba_ThWV	IsTi_Pe
10	Ba_IsTi_Pe_ThWV	49	Ba_IsTi	Pe_ThWV
1	Ba_IsTi_ThTV_ThWV	54	Ba_IsTi	ThTV_ThWV
2	Ba_IsTi_ThTV_ThWV	85	Ba_IsTi	ThTV_ThWV
3	Ba_IsTi_ThTV_ThWV	97	Ba_IsTi	ThTV_ThWV
4	Ba_IsTi_ThTV_ThWV	86	Ba_ThWV	IsTi_ThTV
5	Ba_IsTi_ThTV_ThWV	72	Ba_IsTi	ThTV_ThWV
6	Ba_IsTi_ThTV_ThWV	99	Ba_ThWV	IsTi_ThTV
7	Ba_IsTi_ThTV_ThWV	48	Ba_ThWV	IsTi_ThTV
8	Ba_IsTi_ThTV_ThWV	76	Ba_ThWV	IsTi_ThTV
9	Ba_IsTi_ThTV_ThWV	90	Ba_ThWV	IsTi_ThTV
10	Ba_IsTi_ThTV_ThWV	74	Ba_ThWV	IsTi_ThTV
1	Ba_Pe_ThTV_ThWV	59	Ba_ThWV	Pe_ThTV
2	Ba_Pe_ThTV_ThWV	54	Ba_Pe	ThTV_ThWV
3	Ba_Pe_ThTV_ThWV	98	Ba_Pe	ThTV_ThWV
4	Ba_Pe_ThTV_ThWV	46	Ba_Pe	ThTV_ThWV
5	Ba_Pe_ThTV_ThWV	67	Ba_Pe	ThTV_ThWV
6	Ba_Pe_ThTV_ThWV	97	Ba_ThWV	Pe_ThTV
7	Ba_Pe_ThTV_ThWV	69	Ba_ThWV	Pe_ThTV
8	Ba_Pe_ThTV_ThWV	47	Ba_Pe	ThTV_ThWV
9	Ba_Pe_ThTV_ThWV	97	Ba_ThWV	Pe_ThTV
10	Ba_Pe_ThTV_ThWV	49	Ba_ThTV	Pe_ThWV
1	Ec_IsAD_IsTi_Pe	100	Ec_Pe	IsAD_IsTi
2	Ec_IsAD_IsTi_Pe	98	Ec_Pe	IsAD_IsTi
3	Ec_IsAD_IsTi_Pe	99	Ec_Pe	IsAD_IsTi
4	Ec_IsAD_IsTi_Pe	95	Ec_Pe	IsAD_IsTi
5	Ec_IsAD_IsTi_Pe	74	Ec_IsTi	IsAD_Pe
6	Ec_IsAD_IsTi_Pe	97	Ec_IsTi	IsAD_Pe
7	Ec_IsAD_IsTi_Pe	98	Ec_Pe	IsAD_IsTi
8	Ec_IsAD_IsTi_Pe	0	NA	NA
9	Ec_IsAD_IsTi_Pe	47	Ec_IsTi	IsAD_Pe
10	Ec_IsAD_IsTi_Pe	47	Ec_IsTi	IsAD_Pe
1	Ec_IsAD_IsTi_ThTV	84	Ec_IsTi	IsAD_ThTV
2	Ec_IsAD_IsTi_ThTV	94	Ec_IsTi	IsAD_ThTV
3	Ec_IsAD_IsTi_ThTV	90	Ec_ThTV	IsAD_IsTi
4	Ec_IsAD_IsTi_ThTV	75	Ec_IsAD	IsTi_ThTV
5	Ec_IsAD_IsTi_ThTV	99	Ec_IsTi	IsAD_ThTV
6	Ec_IsAD_IsTi_ThTV	100	Ec_IsTi	IsAD_ThTV
7	Ec_IsAD_IsTi_ThTV	92	Ec_ThTV	IsAD_IsTi
8	Ec_IsAD_IsTi_ThTV	75	Ec_IsAD	IsTi_ThTV
9	Ec_IsAD_IsTi_ThTV	75	Ec_ThTV	IsAD_IsTi
10	Ec_IsAD_IsTi_ThTV	0	NA	NA
1	Ec_IsAD_IsTi_ThWV	95	Ec_IsTi	IsAD_ThWV
2	Ec_IsAD_IsTi_ThWV	93	Ec_IsTi	IsAD_ThWV
3	Ec_IsAD_IsTi_ThWV	92	Ec_ThWV	IsAD_IsTi
4	Ec_IsAD_IsTi_ThWV	70	Ec_ThWV	IsAD_IsTi
5	Ec_IsAD_IsTi_ThWV	100	Ec_IsTi	IsAD_ThWV
6	Ec_IsAD_IsTi_ThWV	100	Ec_IsTi	IsAD_ThWV
7	Ec_IsAD_IsTi_ThWV	42	Ec_ThWV	IsAD_IsTi
8	Ec_IsAD_IsTi_ThWV	74	Ec_IsAD	IsTi_ThWV
9	Ec_IsAD_IsTi_ThWV	76	Ec_ThWV	IsAD_IsTi
10	Ec_IsAD_IsTi_ThWV	78	Ec_ThWV	IsAD_IsTi
1	Ec_IsAD_Pe_ThTV	99	Ec_Pe	IsAD_ThTV
2	Ec_IsAD_Pe_ThTV	97	Ec_Pe	IsAD_ThTV
3	Ec_IsAD_Pe_ThTV	95	Ec_Pe	IsAD_ThTV
4	Ec_IsAD_Pe_ThTV	88	Ec_Pe	IsAD_ThTV
5	Ec_IsAD_Pe_ThTV	98	Ec_Pe	IsAD_ThTV
6	Ec_IsAD_Pe_ThTV	98	Ec_Pe	IsAD_ThTV
7	Ec_IsAD_Pe_ThTV	86	Ec_Pe	IsAD_ThTV
8	Ec_IsAD_Pe_ThTV	0	NA	NA
9	Ec_IsAD_Pe_ThTV	62	Ec_IsAD	Pe_ThTV
10	Ec_IsAD_Pe_ThTV	50	Ec_Pe	IsAD_ThTV
1	Ec_IsAD_Pe_ThWV	100	Ec_Pe	IsAD_ThWV
2	Ec_IsAD_Pe_ThWV	99	Ec_Pe	IsAD_ThWV
3	Ec_IsAD_Pe_ThWV	92	Ec_Pe	IsAD_ThWV
4	Ec_IsAD_Pe_ThWV	82	Ec_Pe	IsAD_ThWV
5	Ec_IsAD_Pe_ThWV	99	Ec_Pe	IsAD_ThWV
6	Ec_IsAD_Pe_ThWV	86	Ec_Pe	IsAD_ThWV
7	Ec_IsAD_Pe_ThWV	96	Ec_Pe	IsAD_ThWV
8	Ec_IsAD_Pe_ThWV	0	NA	NA
9	Ec_IsAD_Pe_ThWV	42	Ec_IsAD	Pe_ThWV
10	Ec_IsAD_Pe_ThWV	77	Ec_ThWV	IsAD_Pe
1	Ec_IsAD_ThTV_ThWV	85	Ec_IsAD	ThTV_ThWV
2	Ec_IsAD_ThTV_ThWV	97	Ec_IsAD	ThTV_ThWV
3	Ec_IsAD_ThTV_ThWV	100	Ec_IsAD	ThTV_ThWV
4	Ec_IsAD_ThTV_ThWV	80	Ec_IsAD	ThTV_ThWV
5	Ec_IsAD_ThTV_ThWV	96	Ec_IsAD	ThTV_ThWV
6	Ec_IsAD_ThTV_ThWV	88	Ec_IsAD	ThTV_ThWV
7	Ec_IsAD_ThTV_ThWV	92	Ec_IsAD	ThTV_ThWV
8	Ec_IsAD_ThTV_ThWV	75	Ec_IsAD	ThTV_ThWV
9	Ec_IsAD_ThTV_ThWV	92	Ec_IsAD	ThTV_ThWV
10	Ec_IsAD_ThTV_ThWV	78	Ec_ThWV	IsAD_ThTV
1	Ec_IsTi_Pe_ThTV	97	Ec_Pe	IsTi_ThTV
2	Ec_IsTi_Pe_ThTV	84	Ec_Pe	IsTi_ThTV
3	Ec_IsTi_Pe_ThTV	89	Ec_Pe	IsTi_ThTV
4	Ec_IsTi_Pe_ThTV	97	Ec_Pe	IsTi_ThTV
5	Ec_IsTi_Pe_ThTV	74	Ec_IsTi	Pe_ThTV
6	Ec_IsTi_Pe_ThTV	98	Ec_IsTi	Pe_ThTV
7	Ec_IsTi_Pe_ThTV	87	Ec_Pe	IsTi_ThTV
8	Ec_IsTi_Pe_ThTV	75	Ec_Pe	IsTi_ThTV
9	Ec_IsTi_Pe_ThTV	77	Ec_IsTi	Pe_ThTV
10	Ec_IsTi_Pe_ThTV	76	Ec_Pe	IsTi_ThTV
1	Ec_IsTi_Pe_ThWV	99	Ec_Pe	IsTi_ThWV
2	Ec_IsTi_Pe_ThWV	94	Ec_Pe	IsTi_ThWV
3	Ec_IsTi_Pe_ThWV	88	Ec_Pe	IsTi_ThWV
4	Ec_IsTi_Pe_ThWV	96	Ec_Pe	IsTi_ThWV
5	Ec_IsTi_Pe_ThWV	77	Ec_IsTi	Pe_ThWV
6	Ec_IsTi_Pe_ThWV	99	Ec_IsTi	Pe_ThWV
7	Ec_IsTi_Pe_ThWV	98	Ec_Pe	IsTi_ThWV
8	Ec_IsTi_Pe_ThWV	76	Ec_Pe	IsTi_ThWV
9	Ec_IsTi_Pe_ThWV	59	Ec_IsTi	Pe_ThWV
10	Ec_IsTi_Pe_ThWV	0	NA	NA
1	Ec_IsTi_ThTV_ThWV	98	Ec_IsTi	ThTV_ThWV
2	Ec_IsTi_ThTV_ThWV	99	Ec_IsTi	ThTV_ThWV
3	Ec_IsTi_ThTV_ThWV	99	Ec_IsTi	ThTV_ThWV
4	Ec_IsTi_ThTV_ThWV	50	Ec_ThWV	IsTi_ThTV
5	Ec_IsTi_ThTV_ThWV	100	Ec_IsTi	ThTV_ThWV
6	Ec_IsTi_ThTV_ThWV	100	Ec_IsTi	ThTV_ThWV
7	Ec_IsTi_ThTV_ThWV	97	Ec_IsTi	ThTV_ThWV
8	Ec_IsTi_ThTV_ThWV	0	NA	NA
9	Ec_IsTi_ThTV_ThWV	92	Ec_IsTi	ThTV_ThWV
10	Ec_IsTi_ThTV_ThWV	76	Ec_ThWV	IsTi_ThTV
1	Ec_Pe_ThTV_ThWV	100	Ec_Pe	ThTV_ThWV
2	Ec_Pe_ThTV_ThWV	100	Ec_Pe	ThTV_ThWV
3	Ec_Pe_ThTV_ThWV	100	Ec_Pe	ThTV_ThWV
4	Ec_Pe_ThTV_ThWV	96	Ec_Pe	ThTV_ThWV
5	Ec_Pe_ThTV_ThWV	100	Ec_Pe	ThTV_ThWV
6	Ec_Pe_ThTV_ThWV	96	Ec_Pe	ThTV_ThWV
7	Ec_Pe_ThTV_ThWV	99	Ec_Pe	ThTV_ThWV
8	Ec_Pe_ThTV_ThWV	74	Ec_Pe	ThTV_ThWV
9	Ec_Pe_ThTV_ThWV	48	Ec_ThWV	Pe_ThTV
10	Ec_Pe_ThTV_ThWV	0	NA	NA
1	IsAD_IsTi_Pe_ThTV	68	IsAD_IsTi	Pe_ThTV
2	IsAD_IsTi_Pe_ThTV	47	IsAD_IsTi	Pe_ThTV
3	IsAD_IsTi_Pe_ThTV	98	IsAD_IsTi	Pe_ThTV
4	IsAD_IsTi_Pe_ThTV	41	IsAD_IsTi	Pe_ThTV
5	IsAD_IsTi_Pe_ThTV	97	IsAD_ThTV	IsTi_Pe
6	IsAD_IsTi_Pe_ThTV	97	IsAD_ThTV	IsTi_Pe
7	IsAD_IsTi_Pe_ThTV	90	IsAD_IsTi	Pe_ThTV
8	IsAD_IsTi_Pe_ThTV	74	IsAD_Pe	IsTi_ThTV
9	IsAD_IsTi_Pe_ThTV	83	IsAD_IsTi	Pe_ThTV
10	IsAD_IsTi_Pe_ThTV	77	IsAD_Pe	IsTi_ThTV
1	IsAD_IsTi_Pe_ThWV	67	IsAD_ThWV	IsTi_Pe
2	IsAD_IsTi_Pe_ThWV	66	IsAD_ThWV	IsTi_Pe
3	IsAD_IsTi_Pe_ThWV	98	IsAD_IsTi	Pe_ThWV
4	IsAD_IsTi_Pe_ThWV	90	IsAD_IsTi	Pe_ThWV
5	IsAD_IsTi_Pe_ThWV	99	IsAD_ThWV	IsTi_Pe
6	IsAD_IsTi_Pe_ThWV	86	IsAD_ThWV	IsTi_Pe
7	IsAD_IsTi_Pe_ThWV	51	IsAD_IsTi	Pe_ThWV
8	IsAD_IsTi_Pe_ThWV	75	IsAD_Pe	IsTi_ThWV
9	IsAD_IsTi_Pe_ThWV	71	IsAD_IsTi	Pe_ThWV
10	IsAD_IsTi_Pe_ThWV	48	IsAD_IsTi	Pe_ThWV
1	IsAD_IsTi_ThTV_ThWV	87	IsAD_IsTi	ThTV_ThWV
2	IsAD_IsTi_ThTV_ThWV	95	IsAD_IsTi	ThTV_ThWV
3	IsAD_IsTi_ThTV_ThWV	100	IsAD_IsTi	ThTV_ThWV
4	IsAD_IsTi_ThTV_ThWV	76	IsAD_IsTi	ThTV_ThWV
5	IsAD_IsTi_ThTV_ThWV	95	IsAD_IsTi	ThTV_ThWV
6	IsAD_IsTi_ThTV_ThWV	86	IsAD_IsTi	ThTV_ThWV
7	IsAD_IsTi_ThTV_ThWV	98	IsAD_IsTi	ThTV_ThWV
8	IsAD_IsTi_ThTV_ThWV	0	NA	NA
9	IsAD_IsTi_ThTV_ThWV	96	IsAD_IsTi	ThTV_ThWV
10	IsAD_IsTi_ThTV_ThWV	0	NA	NA
1	IsAD_Pe_ThTV_ThWV	66	IsAD_ThWV	Pe_ThTV
2	IsAD_Pe_ThTV_ThWV	83	IsAD_Pe	ThTV_ThWV
3	IsAD_Pe_ThTV_ThWV	99	IsAD_Pe	ThTV_ThWV
4	IsAD_Pe_ThTV_ThWV	62	IsAD_Pe	ThTV_ThWV
5	IsAD_Pe_ThTV_ThWV	92	IsAD_Pe	ThTV_ThWV
6	IsAD_Pe_ThTV_ThWV	45	IsAD_Pe	ThTV_ThWV
7	IsAD_Pe_ThTV_ThWV	86	IsAD_Pe	ThTV_ThWV
8	IsAD_Pe_ThTV_ThWV	72	IsAD_Pe	ThTV_ThWV
9	IsAD_Pe_ThTV_ThWV	71	IsAD_Pe	ThTV_ThWV
10	IsAD_Pe_ThTV_ThWV	48	IsAD_Pe	ThTV_ThWV
1	IsTi_Pe_ThTV_ThWV	70	IsTi_Pe	ThTV_ThWV
2	IsTi_Pe_ThTV_ThWV	90	IsTi_Pe	ThTV_ThWV
3	IsTi_Pe_ThTV_ThWV	98	IsTi_Pe	ThTV_ThWV
4	IsTi_Pe_ThTV_ThWV	47	IsTi_Pe	ThTV_ThWV
5	IsTi_Pe_ThTV_ThWV	100	IsTi_Pe	ThTV_ThWV
6	IsTi_Pe_ThTV_ThWV	96	IsTi_Pe	ThTV_ThWV
7	IsTi_Pe_ThTV_ThWV	84	IsTi_Pe	ThTV_ThWV
8	IsTi_Pe_ThTV_ThWV	0	NA	NA
9	IsTi_Pe_ThTV_ThWV	47	IsTi_ThWV	Pe_ThTV
10	IsTi_Pe_ThTV_ThWV	75	IsTi_ThTV	Pe_ThWV
